# Supplementary material for: Effects of Epigenetic Modification and High Hydrostatic Pressure on Polyketide Synthase Genes and Secondary Metabolites of Alternaria alternata Derived from the Mariana Trench Sediments
Source: Mar Drugs. 2023 Nov 10;21(11):585. doi: 10.3390/md21110585 (PMC10672368; doi:10.3390/md21110585)
Supplement: Supplementary file 1 [file marinedrugs-21-00585-s001.zip]

Archive with 1 entries (1 files):
- marinedrugs-2682345-supplementary.pdf
